# Supplementary material for: Targeting Spermine Oxidase to Mitigate Traumatic Brain Injury Pathology in the Aging Brain
Source: Antioxidants (Basel). 2025 Jun 11;14(6):709. doi: 10.3390/antiox14060709 (PMC12189194; doi:10.3390/antiox14060709)
Supplement: Supplementary file 1 [file antioxidants-14-00709-s001.zip]

Archive with 1 entries (1 files):
- antioxidants-3649208-supplementary.pptx
